# Supplementary material for: Recurrence Outcome in Hepatocellular Carcinoma within Milan Criteria Undergoing Microwave Ablation with or without Transarterial Chemoembolization
Source: Medicina (Kaunas). 2022 Jul 29;58(8):1016. doi: 10.3390/medicina58081016 (PMC9412845; doi:10.3390/medicina58081016)
Supplement: Supplementary file 1 [file medicina-58-01016-s001.zip]

Archive with 1 entries (1 files):
- medicina-1808211-supplementary.pdf
